# Supplementary material for: The pause-initiation limit restricts transcription activation in human cells
Source: Nat Commun. 2019 Aug 9;10:3603. doi: 10.1038/s41467-019-11536-8 (PMC6689055; doi:10.1038/s41467-019-11536-8)
Supplement: Supplementary file 4 — Source data [file 41467_2019_11536_MOESM4_ESM.xlsx]

## Sheet: Suppl. Figure 3 b
Gressel, Schwalb and Cramer
Supplementary Figure 3 b. Differential expression of hsp70 (HSPA1A) and viability of human hematopoietic cells upon heat shock time-course.
RT-qPCR (fold changes): normalized Ct values were calculated by multiplication of the primer efficiency (E) with the Ct value. E was 0.99 for spike-in primers (4, 5, 12), 1.04 for ACTB primers, and 1.16 for HSPA1A primers. Two biological replicates were prepared for each condition. Raw data are provided below. For further details refer to the Methods.
No.	Cell line	Time at 42°C (min)	Normalized Ct					∆Ct		2^∆∆Ct		S.D.
			Spike-in 4	Spike-in 5	Spike-in 12	ACTB	HSPA1A	ACTB	HSPA1A	ACTB	HSPA1A	ACTB	HSPA1A
1	K562	0	15.9192	15.9192	15.1074	15.8704	24.94	0.2218	9.2914	1	1	0.01	0.02
2	K562	0	15.6222	15.6321	15.2262	15.7352	24.8356	0.2417	9.3421
3	K562	15	15.2163	15.543	14.9391	15.496	20.5668	0.2632	5.334	0.94	15.92	0.04	0.3
4	K562	15	15.3252	15.3153	14.9787	15.5896	20.5204	0.3832	5.314
5	K562	30	15.246	15.5826	14.7807	15.8392	19.2096	0.6361	4.0065	0.87	43.66	0.11	4.05
6	K562	30	15.2262	15.4737	14.7609	15.4128	18.8964	0.2592	3.7428
7	K562	45	15.3648	15.4242	14.7312	15.6	18.2584	0.4266	3.085	0.88	67.86	0.01	7.4
8	K562	45	15.4836	15.5727	14.5728	15.6104	18.6064	0.4007	3.3967
9	K562	60	15.345	15.4539	14.9193	15.8288	18.444	0.5894	3.2046	0.86	70.02	0.08	1.49
10	K562	60	15.2361	15.5925	15.0282	15.6	18.4556	0.3144	3.17
11	K562	75	15.5133	15.5034	15.8499	15.9744	18.154	0.3522	2.5318	0.81	90.7	0.11	19.66
12	K562	75	15.3351	15.4242	15.0777	16.0368	18.444	0.7578	3.165
13	Raji B CDK9as	0	14.1075	14.2065	13.266	13.4472	24.6152	-0.4128	10.7552	1.02	1.01	0.2	0.13
14	Raji B CDK9as	0	14.2164	14.0778	13.3056	13.0624	24.36	-0.8042	10.4934
15	Raji B CDK9as	15	14.058	14.0976	13.5531	13.1664	22.5272	-0.7365	8.6243	1.19	4.49	0.18	0.62
16	Raji B CDK9as	15	14.1273	14.1372	13.9392	13.1144	22.388	-0.9535	8.3201
17	Raji B CDK9as	30	14.1966	14.1867	13.8897	13.364	21.9936	-0.727	7.9026	1.06	7.22	0.15	0.89
18	Raji B CDK9as	30	14.157	14.2461	13.8204	13.4576	21.7384	-0.6169	7.6639
19	Raji B CDK9as	45	14.0481	13.9887	13.5729	13.1144	21.2744	-0.7555	7.4045	1.15	8.91	0.16	0.92
20	Raji B CDK9as	45	14.1768	14.0679	13.2066	12.9896	21.3672	-0.8275	7.5501
21	Raji B CDK9as	60	14.256	14.2659	13.8501	13.676	20.9032	-0.448	6.7792	0.87	12.7	0.12	2.09
22	Raji B CDK9as	60	14.0976	14.1075	13.464	13.5616	21.0656	-0.3281	7.1759
23	Raji B CDK9as	75	14.1372	14.1273	13.9194	13.5408	20.9612	-0.5205	6.8999	0.93	11.25	0.13	2.27
24	Raji B CDK9as	75	14.1966	14.2362	13.6026	13.5616	21.4368	-0.4502	7.425
										depicted in bar plot of Suppl. Figure 3 b
RT-qPCR (raw data):
	Device:	qTOWER 2.0/2.2
	Colors+Dyes:	Pos	Color Module	Dye	Gain
		1	Blue.470.520.11.3	FAM	5
		2	Sypro.490.580.13.3	SyproOrange	5
	Heated Lid:	100°C
	TC Protocol:	steps	scan	°C	m:s	goto	loops	delta Temp(°C)	delta Time (s)	ramp (°C/s
		1		50	02:00	0	0	0	0	5
		2		95	02:00	0	0	0	0	5
		3		95	00:15	0	0	0	0	5
		4	*	62	01:00	3	39	0	0	5
		5	*	60	00:06	5	35	1	0	5
	Melt active:	Yes
	Meas. Repeats:	3
	Well	Sample name	Sample type	Gene	Ct
	A1	K562 Ctrl rep1	cDNA	spike-in 4	16.08
	B1	K562 Ctrl rep1	cDNA	spike-in 5	16.08
	C1	K562 Ctrl rep1	cDNA	spike-in 12	15.26
	D1	K562 Ctrl rep1	cDNA	ACTB	15.26
	E1	K562 Ctrl rep1	cDNA	GAPDH	15.36
	F1	K562 Ctrl rep1	cDNA	HSPA1A	21.5
	G1	empty	cDNA		No Ct
	H1	empty	cDNA		No Ct
	A2	K562 Ctrl rep2	cDNA	spike-in 4	15.78
	B2	K562 Ctrl rep2	cDNA	spike-in 5	15.79
	C2	K562 Ctrl rep2	cDNA	spike-in 12	15.38
	D2	K562 Ctrl rep2	cDNA	ACTB	15.13
	E2	K562 Ctrl rep2	cDNA	GAPDH	15.42
	F2	K562 Ctrl rep2	cDNA	HSPA1A	21.41
	G2	empty	cDNA		No Ct
	H2	empty	cDNA		No Ct
	A3	K562 HS15 rep1	cDNA	spike-in 4	15.37
	B3	K562 HS15 rep1	cDNA	spike-in 5	15.7
	C3	K562 HS15 rep1	cDNA	spike-in 12	15.09
	D3	K562 HS15 rep1	cDNA	ACTB	14.9
	E3	K562 HS15 rep1	cDNA	GAPDH	15.36
	F3	K562 HS15 rep1	cDNA	HSPA1A	17.73
	G3	empty	cDNA		No Ct
	H3	empty	cDNA		No Ct
	A4	K562 HS15 rep2	cDNA	spike-in 4	15.48
	B4	K562 HS15 rep2	cDNA	spike-in 5	15.47
	C4	K562 HS15 rep2	cDNA	spike-in 12	15.13
	D4	K562 HS15 rep2	cDNA	ACTB	14.99
	E4	K562 HS15 rep2	cDNA	GAPDH	15.18
	F4	K562 HS15 rep2	cDNA	HSPA1A	17.69
	G4	empty	cDNA		No Ct
	H4	empty	cDNA		No Ct
	A5	K562 HS30 rep1	cDNA	spike-in 4	15.4
	B5	K562 HS30 rep1	cDNA	spike-in 5	15.74
	C5	K562 HS30 rep1	cDNA	spike-in 12	14.93
	D5	K562 HS30 rep1	cDNA	ACTB	15.23
	E5	K562 HS30 rep1	cDNA	GAPDH	15.39
	F5	K562 HS30 rep1	cDNA	HSPA1A	16.56
	G5	empty	cDNA		No Ct
	H5	empty	cDNA		No Ct
	A6	K562 HS30 rep2	cDNA	spike-in 4	15.38
	B6	K562 HS30 rep2	cDNA	spike-in 5	15.63
	C6	K562 HS30 rep2	cDNA	spike-in 12	14.91
	D6	K562 HS30 rep2	cDNA	ACTB	14.82
	E6	K562 HS30 rep2	cDNA	GAPDH	15.21
	F6	K562 HS30 rep2	cDNA	HSPA1A	16.29
	G6	empty	cDNA		No Ct
	H6	empty	cDNA		No Ct
	A7	K562 HS45 rep1	cDNA	spike-in 4	15.52
	B7	K562 HS45 rep1	cDNA	spike-in 5	15.58
	C7	K562 HS45 rep1	cDNA	spike-in 12	14.88
	D7	K562 HS45 rep1	cDNA	ACTB	15
	E7	K562 HS45 rep1	cDNA	GAPDH	15.31
	F7	K562 HS45 rep1	cDNA	HSPA1A	15.74
	G7	empty	cDNA		No Ct
	H7	empty	cDNA		No Ct
	A8	K562 HS45 rep2	cDNA	spike-in 4	15.64
	B8	K562 HS45 rep2	cDNA	spike-in 5	15.73
	C8	K562 HS45 rep2	cDNA	spike-in 12	14.72
	D8	K562 HS45 rep2	cDNA	ACTB	15.01
	E8	K562 HS45 rep2	cDNA	GAPDH	15.25
	F8	K562 HS45 rep2	cDNA	HSPA1A	16.04
	G8	empty	cDNA		No Ct
	H8	empty	cDNA		No Ct
	A9	K562 HS60 rep1	cDNA	spike-in 4	15.39
	B9	K562 HS60 rep1	cDNA	spike-in 5	15.75
	C9	K562 HS60 rep1	cDNA	spike-in 12	15.18
	D9	K562 HS60 rep1	cDNA	ACTB	15
	E9	K562 HS60 rep1	cDNA	GAPDH	15.7
	F9	K562 HS60 rep1	cDNA	HSPA1A	15.91
	G9	empty	cDNA		No Ct
	H9	empty	cDNA		No Ct
	A10	K562 HS60 rep2	cDNA	spike-in 4	15.5
	B10	K562 HS60 rep2	cDNA	spike-in 5	15.61
	C10	K562 HS60 rep2	cDNA	spike-in 12	15.07
	D10	K562 HS60 rep2	cDNA	ACTB	15.22
	E10	K562 HS60 rep2	cDNA	GAPDH	15.27
	F10	K562 HS60 rep2	cDNA	HSPA1A	15.9
	G10	empty	cDNA		No Ct
	H10	empty	cDNA		No Ct
	A11	K562 HS75 rep1	cDNA	spike-in 4	15.67
	B11	K562 HS75 rep1	cDNA	spike-in 5	15.66
	C11	K562 HS75 rep1	cDNA	spike-in 12	16.01
	D11	K562 HS75 rep1	cDNA	ACTB	15.16
	E11	K562 HS75 rep1	cDNA	GAPDH	15.36
	F11	K562 HS75 rep1	cDNA	HSPA1A	15.65
	G11	empty	cDNA		No Ct
	H11	empty	cDNA		No Ct
	A12	K562 HS75 rep2	cDNA	spike-in 4	15.49
	B12	K562 HS75 rep2	cDNA	spike-in 5	15.58
	C12	K562 HS75 rep2	cDNA	spike-in 12	15.23
	D12	K562 HS75 rep2	cDNA	ACTB	15.29
	E12	K562 HS75 rep2	cDNA	GAPDH	15.34
	F12	K562 HS75 rep2	cDNA	HSPA1A	15.9
	G12	empty	cDNA		No Ct
	H12	empty	cDNA		No Ct
	A1	Raji B Ctrl rep1	cDNA	spike-in 4	14.25
	B1	Raji B Ctrl rep1	cDNA	spike-in 5	14.35
	C1	Raji B Ctrl rep1	cDNA	spike-in 12	13.4
	D1	Raji B Ctrl rep1	cDNA	ACTB	12.93
	E1	Raji B Ctrl rep1	cDNA	GAPDH	13.84
	F1	Raji B Ctrl rep1	cDNA	HSPA1A	21.22
	G1	empty	cDNA		No Ct
	H1	empty	cDNA		No Ct
	A2	Raji B Ctrl rep2	cDNA	spike-in 4	14.36
	B2	Raji B Ctrl rep2	cDNA	spike-in 5	14.22
	C2	Raji B Ctrl rep2	cDNA	spike-in 12	13.44
	D2	Raji B Ctrl rep2	cDNA	ACTB	12.56
	E2	Raji B Ctrl rep2	cDNA	GAPDH	13.72
	F2	Raji B Ctrl rep2	cDNA	HSPA1A	21
	G2	empty	cDNA		No Ct
	H2	empty	cDNA		No Ct
	A3	Raji B HS15 rep1	cDNA	spike-in 4	14.2
	B3	Raji B HS15 rep1	cDNA	spike-in 5	14.24
	C3	Raji B HS15 rep1	cDNA	spike-in 12	13.69
	D3	Raji B HS15 rep1	cDNA	ACTB	12.66
	E3	Raji B HS15 rep1	cDNA	GAPDH	13.61
	F3	Raji B HS15 rep1	cDNA	HSPA1A	19.42
	G3	empty	cDNA		No Ct
	H3	empty	cDNA		No Ct
	A4	Raji B HS15 rep2	cDNA	spike-in 4	14.27
	B4	Raji B HS15 rep2	cDNA	spike-in 5	14.28
	C4	Raji B HS15 rep2	cDNA	spike-in 12	14.08
	D4	Raji B HS15 rep2	cDNA	ACTB	12.61
	E4	Raji B HS15 rep2	cDNA	GAPDH	13.51
	F4	Raji B HS15 rep2	cDNA	HSPA1A	19.3
	G4	empty	cDNA		No Ct
	H4	empty	cDNA		No Ct
	A5	Raji B HS30 rep1	cDNA	spike-in 4	14.34
	B5	Raji B HS30 rep1	cDNA	spike-in 5	14.33
	C5	Raji B HS30 rep1	cDNA	spike-in 12	14.03
	D5	Raji B HS30 rep1	cDNA	ACTB	12.85
	E5	Raji B HS30 rep1	cDNA	GAPDH	13.47
	F5	Raji B HS30 rep1	cDNA	HSPA1A	18.96
	G5	empty	cDNA		No Ct
	H5	empty	cDNA		No Ct
	A6	Raji B HS30 rep2	cDNA	spike-in 4	14.3
	B6	Raji B HS30 rep2	cDNA	spike-in 5	14.39
	C6	Raji B HS30 rep2	cDNA	spike-in 12	13.96
	D6	Raji B HS30 rep2	cDNA	ACTB	12.94
	E6	Raji B HS30 rep2	cDNA	GAPDH	13.68
	F6	Raji B HS30 rep2	cDNA	HSPA1A	18.74
	G6	empty	cDNA		No Ct
	H6	empty	cDNA		No Ct
	A7	Raji B HS45 rep1	cDNA	spike-in 4	14.19
	B7	Raji B HS45 rep1	cDNA	spike-in 5	14.13
	C7	Raji B HS45 rep1	cDNA	spike-in 12	13.71
	D7	Raji B HS45 rep1	cDNA	ACTB	12.61
	E7	Raji B HS45 rep1	cDNA	GAPDH	13.55
	F7	Raji B HS45 rep1	cDNA	HSPA1A	18.34
	G7	empty	cDNA		No Ct
	H7	empty	cDNA		No Ct
	A8	Raji B HS45 rep2	cDNA	spike-in 4	14.32
	B8	Raji B HS45 rep2	cDNA	spike-in 5	14.21
	C8	Raji B HS45 rep2	cDNA	spike-in 12	13.34
	D8	Raji B HS45 rep2	cDNA	ACTB	12.49
	E8	Raji B HS45 rep2	cDNA	GAPDH	13.45
	F8	Raji B HS45 rep2	cDNA	HSPA1A	18.42
	G8	empty	cDNA		No Ct
	H8	empty	cDNA		No Ct
	A9	Raji B HS60 rep1	cDNA	spike-in 4	14.24
	B9	Raji B HS60 rep1	cDNA	spike-in 5	14.25
	C9	Raji B HS60 rep1	cDNA	spike-in 12	13.6
	D9	Raji B HS60 rep1	cDNA	ACTB	13.04
	E9	Raji B HS60 rep1	cDNA	GAPDH	13.71
	F9	Raji B HS60 rep1	cDNA	HSPA1A	18.16
	G9	empty	cDNA		No Ct
	H9	empty	cDNA		No Ct
	A10	Raji B HS60 rep2	cDNA	spike-in 4	14.4
	B10	Raji B HS60 rep2	cDNA	spike-in 5	14.41
	C10	Raji B HS60 rep2	cDNA	spike-in 12	13.99
	D10	Raji B HS60 rep2	cDNA	ACTB	13.15
	E10	Raji B HS60 rep2	cDNA	GAPDH	13.47
	F10	Raji B HS60 rep2	cDNA	HSPA1A	18.02
	G10	empty	cDNA		No Ct
	H10	empty	cDNA		No Ct
	A11	Raji B HS75 rep1	cDNA	spike-in 4	14.28
	B11	Raji B HS75 rep1	cDNA	spike-in 5	14.27
	C11	Raji B HS75 rep1	cDNA	spike-in 12	14.06
	D11	Raji B HS75 rep1	cDNA	ACTB	13.02
	E11	Raji B HS75 rep1	cDNA	GAPDH	13.58
	F11	Raji B HS75 rep1	cDNA	HSPA1A	18.07
	G11	empty	cDNA		No Ct
	H11	empty	cDNA		No Ct
	A12	Raji B HS75 rep2	cDNA	spike-in 4	14.34
	B12	Raji B HS75 rep2	cDNA	spike-in 5	14.38
	C12	Raji B HS75 rep2	cDNA	spike-in 12	13.74
	D12	Raji B HS75 rep2	cDNA	ACTB	13.04
	E12	Raji B HS75 rep2	cDNA	GAPDH	13.48
	F12	Raji B HS75 rep2	cDNA	HSPA1A	18.48
	G12	empty	cDNA		No Ct
	H12	empty	cDNA		No Ct

## Sheet: Suppl. Figure 3 c
Gressel, Schwalb and Cramer
Supplementary Figure 3 c. Differential expression of hsp70 (HSPA1A) and viability of human hematopoietic cells upon heat shock time-course.
Cell counts (tryphan blue exclusion assay): for experimental details see Methods. Two biological replicates were collected for all time points. Each biological replicate was counted twice (count 1/2). Two data points for viable cell [%] of biological replicates are depicted as dots in the bar chart.
Cell count data points of bar chart.
No.	Cell line	Biol. replicate no.	Time at 42 °C (min)	Cell count		Mean cell number/mL	Viable cells (%)	Mean viable cells (%)	S.D.
				count 1	count 2
1	K562	1	0	77	87	164	103.797
2	K562	2	0	76	76	152	96.2025	100	3.79747
3	K562	1	15	83	75	158	100
4	K562	2	15	74	78	152	96.2025	98.1013	1.89873
5	K562	1	30	108	76	184	116.456
6	K562	2	30	73	73	146	92.4051	104.43	12.0253
7	K562	1	45	63	99	162	102.532
8	K562	2	45	86	70	156	98.7342	100.633	1.89873
9	K562	1	60	86	81	167	105.696
10	K562	2	60	75	91	166	105.063	105.38	0.316456
11	K562	1	75	80	93	173	109.494
12	K562	2	75	77	84	161	101.899	105.696	3.79747
13	Raji B CDK9as	1	0	87	81	168	100.901
14	Raji B CDK9as	2	0	76	88	164	98.4985	99.6997	1.2012
15	Raji B CDK9as	1	15	75	85	160	96.0961
16	Raji B CDK9as	2	15	97	66	163	97.8979	96.997	0.900901
17	Raji B CDK9as	1	30	89	76	165	99.0991
18	Raji B CDK9as	2	30	74	83	157	94.2943	96.6967	2.4024
19	Raji B CDK9as	1	45	91	115	206	123.724
20	Raji B CDK9as	2	45	74	78	152	91.2913	107.508	16.2162
21	Raji B CDK9as	1	60	78	85	163	97.8979
22	Raji B CDK9as	2	60	78	61	139	83.4835	90.6907	7.20721
23	Raji B CDK9as	1	75	82	79	161	96.6967
24	Raji B CDK9as	2	75	78	83	161	96.6967	96.6967	0
							depicted in bar chart of Suppl. Figure 3 c
